# Supplementary material for: A randomized waitlist-controlled trial comparing detached mindfulness and cognitive restructuring in obsessive-compulsive disorder
Source: PLoS One. 2019 Mar 20;14(3):e0213895. doi: 10.1371/journal.pone.0213895 (PMC6426247; doi:10.1371/journal.pone.0213895)
Supplement: S2 File — This Excel data set contains data on all variables relevant for the results reported in this publication. (XLSX) [file pone.0213895.s002.xlsx]

## Sheet: Auswertungstabelle ITT
id	waitlist (0 = no, 1 = yes)	treatment condition (0 = CR, 1 = DM)	time	ybocs_pre1	ybocs_pre2	ybocs_post	ybocs_fu	T1	T2	decrease T2-T1	age	age_onset (years)	age_stress (years)	persistence of disorder (years)	number of comorbidities	number of previous treaments	schoolyrs	sex (0 = female, 1 = male)	currently under psychopharmacological medication (0 = no, 1 = yes)	prev_exp	family status (0 = single, 1 = married, 2 = widowed)	employment (0 = full-time, 1 = part-time, 2 = not working)	homework_rating_T2	homework_rating_T3	homework_rating_T4	BDI-II_total score_Pre1	BDI-II_total score_Post	BDI-II_total score_FU	filter_$
107	0	1	#NULL!	28	#NULL!	28	26	28	28	0	34	30	31	3	3	4	12	0	0	0	0	0	6	4	1	32	51	59	1
108	0	1	#NULL!	17	#NULL!	12	5	17	12	5	27	15	18	9	0	0	13	1	0	0	0	2	7	6	5	0	2	0	1
109	0	1	#NULL!	26	#NULL!	15	17	26	15	11	52	11	25	27	0	3	16.5	1	1	0	1	2	6	6	5	10	5	2	1
115	0	1	#NULL!	33	#NULL!	26	19	33	26	7	22	14	17	5	3	0	13	0	0	0	0	1	7	7	7	19	17	11	1
116	0	0	#NULL!	28	#NULL!	25	26	28	25	3	34	24	24	10	1	3	13	0	1	previous experiences with intervention delivered (0 = no, 1 = yes)	1	2	7	4	3	18	16	21	0
121	1	1	#NULL!	29	26	19	19	29	26	10	28	15	21	7	0	3	13	0	1	0	0	0	7	6	5	13	13	7	1
124	1	1	#NULL!	23	22	19	26	23	22	4	25	8	8	17	0	1	13	0	0	0	0	0	6	6	5	17	14	23	1
128	0	1	#NULL!	21	#NULL!	15	0	21	15	6	20	17	18	2	1	1	12	0	0	0	0	1	7	7	7	20	14	12	1
129	1	0	#NULL!	20	19	13	8	20	19	7	33	27	33	0	0	0	13	1	0	0	0	2	6	4	4	21	10	10	0
134	0	0	#NULL!	24	#NULL!	12	3	24	12	12	20	19	19	1	6	4	12	1	0	0	0	2	2	7	1	13	12	13	0
136	0	0	#NULL!	22	#NULL!	21	20	22	21	1	41	26	26	15	2	12	13	1	1	0	1	0	7	5	5	29	36	21	0
138	0	0	#NULL!	27	#NULL!	16	12	27	16	11	58	52	52	6	0	1	13	0	1	0	2	2	6	4	4	31	15	12	0
147	0	1	#NULL!	22	#NULL!	9	10	22	9	13	28	18	18	10	0	0	14	1	0	0	0	2	7	5	5	14	1	0	1
149	1	0	#NULL!	26	26	24	21	26	26	2	40	40	40	0	0	0	11	1	1	0	0	1	5	4	3	20	28	#NULL!	0
150	1	0	#NULL!	23	23	15	13	23	23	8	21	17	17	4	0	2	12	0	0	0	0	1	7	7	6	10	12	6	0
157	0	0	#NULL!	28	#NULL!	29	35	28	29	-1	20	15	19	1	1	8	12	0	0	0	0	0	7	5	7	16	18	18	0
158	1	1	#NULL!	24	28	17	24	24	28	7	33	30	30	3	2	3	11	0	0	0	1	1	7	3	7	31	20	14	1
159	1	0	#NULL!	23	23	23	22	23	23	0	22	17	17	5	1	3	12	1	1	0	0	0	6	5	3	32	27	21	0
162	1	0	#NULL!	25	23	20	11	25	23	5	20	15	16	4	0	2	11.5	0	1	1	0	1	7	7	7	3	8	1	0
164 (dropout)	0	0	#NULL!	17	#NULL!	#NULL!	#NULL!	17	#NULL!	#NULL!	28	14	22	6	0	0	15	0	0	0	0	0	#NULL!	#NULL!	#NULL!	14	#NULL!	#NULL!	0
165	0	0	#NULL!	27	#NULL!	22	25	27	22	5	49	14	14	35	2	4	14	1	1	0	0	0	7	5	4	22	23	30	0
170	1	0	#NULL!	24	25	15	7	24	25	9	28	4	4	24	0	0	10	1	0	0	0	0	5	7	5	0	0	0	0
172	1	1	#NULL!	24	20	22	16	24	20	2	31	20	24	7	0	0	13	1	0	0	0	1	6	7	7	8	5	4	1
177	1	1	#NULL!	24	25	18	18	24	25	6	47	43	17	30	0	12	26	0	1	0	0	1	7	5	7	21	35	16	1
178	0	0	#NULL!	29	#NULL!	22	28	29	22	7	42	17	22	20	1	5	13	1	1	0	0	1	3	4	5	17	22	17	0
187	0	0	#NULL!	30	#NULL!	20	6	30	20	10	24	12	12	12	0	0	13	1	0	0	0	1	6	5	5	33	36	4	0
196	1	1	#NULL!	17	21	16	17	17	21	1	29	12	12	17	3	0	14	0	0	0	0	1	5	5	6	35	18	27	1
197	1	1	#NULL!	23	21	20	18	23	21	3	31	17	17	14	0	3	13	0	1	0	0	2	7	3	6	8	10	5	1
198	1	1	#NULL!	23	25	28	22	23	25	-5	54	15	15	39	1	3	11	0	1	0	0	2	7	7	6	34	24	11	1
202 (dropout)	1	0	#NULL!	16	#NULL!	#NULL!	#NULL!	16	#NULL!	#NULL!	32	12.5	13.5	18.5	1	8	12	1	1	0	0	0	#NULL!	#NULL!	#NULL!	1	#NULL!	#NULL!	0
206	0	0	#NULL!	23	#NULL!	23	21	23	23	0	20	14	15	5	0	3	12	0	1	0	0	0	5	7	6	19	11	11	0
207	1	1	#NULL!	24	24	12	16	24	24	12	26	5	16	10	2	7	14	0	1	1	0	0	7	5	5	3	8	17	1
208	0	1	#NULL!	28	#NULL!	34	34	28	34	-6	26	15	16	10	2	7	14	1	0	0	0	0	5	3	5	24	25	16	1
214	0	0	#NULL!	25	#NULL!	28	23	25	28	-3	49	39	41	8	0	1	13	0	0	0	1	2	6	7	7	22	22	22	0
215 (dropout)	0	1	#NULL!	21	#NULL!	#NULL!	#NULL!	21	#NULL!	#NULL!	26	6	18	8	0	4	13	0	1	0	0	0	#NULL!	#NULL!	#NULL!	18	#NULL!	#NULL!	1
220	0	1	#NULL!	23	#NULL!	21	11	23	21	2	25	15.5	19.5	5.5	0	0	13	0	0	0	0	1	6	6	4	6	0	9	1
227	1	0	#NULL!	23	22	9	4	23	22	14	24	5.5	13	11	0	2	13	0	1	0	0	1	7	7	7	16	18	7	0
229	1	0	#NULL!	23	25	14	10	23	25	9	28	10	14	14	0	1	13	1	0	0	0	0	7	7	7	16	3	2	0
232	1	0	#NULL!	23	22	20	23	23	22	3	25	9	15	10	0	1	13	1	0	1	0	1	6	3	4	5	2	5	0
234	0	0	#NULL!	28	#NULL!	17	9	28	17	11	29	6.5	10.5	18.5	0	2	13	0	0	0	0	0	5	5	5	10	7	7	0
240	1	1	#NULL!	30	27	15	16	30	27	15	37	10	28	9	0	1	13	1	0	0	1	2	6	6	7	3	0	3	1
242	1	1	#NULL!	26	25	22	21	26	25	4	25	12.5	12.5	12.5	2	1	13	0	1	0	0	1	7	6	5	19	20	16	1
246	0	1	#NULL!	21	#NULL!	13	6	21	13	8	21	11	11	10	0	1	12	0	0	0	0	1	7	6	5	14	9	10	1
