# Supplementary material for: A randomized waitlist-controlled trial comparing detached mindfulness and cognitive restructuring in obsessive-compulsive disorder
Source: PLoS One. 2019 Mar 20;14(3):e0213895. doi: 10.1371/journal.pone.0213895 (PMC6426247; doi:10.1371/journal.pone.0213895)
Supplement: S3 File — This Excel data set contains all adherence and competence ratings for the detached mindfulness condition. (XLSX) [file pone.0213895.s003.xlsx]

## Sheet: Ratings_MKT
group	therapist (0 = Jürgens, 1 = Rupp)	ID	AD_T1_A	AD_T1_B	AD_T1_C	AD_T1_D	AD_T1_E	AD_T1_F	AD_T2_A	AD_T2_B	AD_T2_C	AD_T2_D	AD_T2_E	AD_T2_F	AD_T2_G	AD_T3_A	AD_T3_B	AD_T3_C	AD_T3_D	AD_T3_E	AD_T3_F	AD_T3_G	AD_T4_A	AD_T4_B	AD_T4_C	AD_T4_D	AD_T4_E	AD_T4_F	AD_T4_G	TK_T1_A	TK_T1_B	TK_T1_C	TK_T1_D	TK_T1_E	TK_T1_F	TK_T1_G	TK_T1_H	TK_T1_J	TK_T1_K	TK_T1_L	TK_T1_M	TK_T1_N	TK_T1_O	TK_T1_P	TK_T1_Q	TK_T1_R	TK_T1_S	TK_T1_T	TK_T1_U
DM	0	177	5	5	5	5	5	5	5	5	5	5	5	5	5	5	5	5	5	5	5	5	5	5	5	5	5	5	5	5	5	5	5	5	5	4	5	4	5	5	5	5	4	-99	4	5	5	3	-99
DM	1	109	5	5	5	5	5	5	5	5	5	5	5	5	5	5	5	5	5	5	5	5	5	5	5	5	5	5	5	4	4	5	5	5	4	5	5	5	5	5	5	4	4	4	5	5	5	4	-99
DM	0	197	5	5	5	5	5	5	5	5	4	5	5	5	5	5	5	5	5	5	5	5	5	5	5	5	5	5	5	5	5	5	5	5	5	4	5	5	5	5	5	5	5	5	4	4	3	3	-99
DM	1	207	5	5	5	5	5	5	5	5	5	5	5	5	5	5	5	5	5	5	5	5	5	5	5	5	5	5	5	4	4	5	5	5	5	4	4	5	5	5	5	4	4	5	5	5	4	3	5
[truncated: 80 more columns]
